# Supplementary material for: Cognitive processes during deception about attitudes revisited: a replication study
Source: Soc Cogn Affect Neurosci. 2020 Aug 20;15(8):839–48. doi: 10.1093/scan/nsaa107 (PMC7543939; doi:10.1093/scan/nsaa107)
Supplement: nsaa107_Supp [file nsaa107_supp.zip]

Archive with 1 entries (1 files):
- nsaa107_Supp/scan-20-041-File001.docx
